# Supplementary material for: Factors Associated with Chronic Kidney Disease of Unknown Etiology (CKDu): A Systematic Review
Source: Healthcare (Basel). 2023 Feb 13;11(4):551. doi: 10.3390/healthcare11040551 (PMC9956943; doi:10.3390/healthcare11040551)
Supplement: Supplementary file 1 [file healthcare-11-00551-s001.zip › Table S2.xlsx]

## Sheet: CASE CONTROL STUDIES
Sl. No.	Title	Author Year	1. Were the groups comparable other than the presence of disease in cases or the absence of disease in controls? Yes No Unclear Not applicable □ Yes □ No □ Unclear □ Not Applicable	2. Were cases and controls matched appropriately? □ Yes □ No □ Unclear □ Not Applicable	3. Were the same criteria used for identification of cases and controls? □ Yes □ No □ Unclear □ Not Applicable	4. Was exposure measured in a standard, valid and reliable way? □ Yes □ No □ Unclear □ Not Applicable	5. Was exposure measured in the same way for cases and controls? □ Yes □ No □ Unclear □ Not Applicable	6. Were confounding factors identified? □ Yes □ No □ Unclear □ Not Applicable	7. Were strategies to deal with confounding factors stated? □ Yes □ No □ Unclear □ Not Applicable	8. Were outcomes assessed in a standard, valid and reliable way for cases and controls? □ Yes □ No □ Unclear □ Not Applicable	9. Was the exposure period of interest long enough to be meaningful? □ Yes □ No □ Unclear □ Not Applicable	10. Was appropriate statistical analysis used? □ Yes □ No □ Unclear □ Not Applicable	Overall Appraisal □ Include □ Exclude □ Seek further info
1	Contribution of GSTM1 GSTT1 and MTHFR polymorphisms to end stage renal disease of unknown etilogy in Mexicans	BE Gutierrez-Amavizca et al., 2013	Yes	Yes	Unclear	Yes	yes	yes	yes	Yes	Yes	Yes	Include	0.9
2	Dehydration and malaria augment the risk of developing chronic kidney disease in Sri Lanka	EARIE Siriwardhana et al., 2015	Yes	Yes	Yes	Yes	Yes	yes	yes	yes	Unclear	Yes	Include	0.9
3	Drinking well water and occupational exposure to Herbicides is associated with chronic kidney disease, in Padavi-Sripura, Sri Lanka	C Jayasumana et al., 2015	Yes	Yes	Yes	Yes	Yes	Yes	Yes	Yes	No	Yes	Include	0.9
4	Structural violence with CKDu	M Silva et al, 2017	yes	yes	yes	yes	yes	yes	yes	yes	yes	yes	Include	1
5	Chronic kidney diseases of uncertain etiology (CKDue) in Sri Lanka: geographic distribution and environmental implications	R Chandrajith et al.,2010	Yes	yes	unclear	yes	Yes	yes	No	Unclear	Unclear	yes	Include	0.6
6	Is the staple diet eaten in Medawachchiya, SriLanka, a predisposing factor in the development of chronic kidney disease of unknown etiology?	E Siriwardhana et al., 2014	yes	yes	yes	yes	yes	yes	yes	yes	Yes	Yes	Include	1
7	Association of CYP1A1 gene polymorphism with chronic kidney disease: A case control study.	Siddarth et al. , 2013	yes	yes	yes	yes	yes	No	NA	Yes	Yes	Yes	Include	0.9
8	An integrated study on genetic,social and environmental determinants of CKD characterized by tubulointestitial damages in the north central region of Srilanka	S Nanayakkara et al., 2014	yes	yes	yes	yes	yes	yes	yes	Yes	Yes	yes	Include	1
9	Nephrotoxic contaminats in drinking water and urine and chronic kidney disease in rural srilanka	T Rango et al.,2015	yes	yes	yes	yes	yes	No	Unclear	Unclear	Unclear	Yes	Include	0.6
10	Possible link of Chronic arsenic toxicity with Chronic Kidney Disease of unknown etiology in Sri Lanka	MA Jayasumana et al., 2013	yes	yes	yes	yes	yes	No	No	Unclear	yes	yes	Include	0.7
12	Evidence of tubular damage in the very early stage of chronic kidney disease of uncertain etiology in the North Central Province of Sri Lanka: a cross-sectional study	Nanayakkara et al. , 2012	yes	yes	Unclear	yes	No	Unclear	Unclear	yes	yes	yes	Include	0.6
13	Potential diagnostic biomarkers for chronic kidney disease of unknown etiology (CKDu) in Sri Lanka: a pilot study.	S Sayanthooran et al., 2017	yes	yes	yes	yes	yes	yes	yes	yes	Unclear	yes	Include	0.9

## Sheet: ANALYTICAL CROSS SECTIONAL 
Sl.No.	Title	Author Year	1. Were the criteria for inclusion in the sample clearly defined? □ Yes □ No □ Unclear □ Not Applicable	2. Were the study subjects and the setting described in detail? □ Yes □ No □ Unclear □ Not Applicable	3. Was the exposure measured in a valid and reliable way? □ Yes □ No □ Unclear □ Not Applicable	4. Were objective, standard criteria used for measurement of the condition? □ Yes □ No □ Unclear □ Not Applicable	5. Were confounding factors identified? □ Yes □ No □ Unclear □ Not Applicable	6. Were strategies to deal with confounding factors stated? □ Yes □ No □ Unclear □ Not Applicable	7. Were the outcomes measured in a valid and reliable way? □ Yes □ No □ Unclear □ Not Applicable	8. Was appropriate statistical analysis used? □ Yes □ No □ Unclear □ Not Applicable	Overall appraisal □ Include □ Exclude □ Seek further info	High Quality > 70% Moderate Quality 40-70% Low Quality <40%
1	Spatial Distribution of Unspecified Chronic Kidney Disease in El Salvador by Crop Area Cultivated and Ambient Temperature	D VanDervort et al, 2014	Yes	Yes	yes	Yes	Unclear	Unclear	Yes	Yes	Include	0.75
2	Associated risk factors for chronic kidney disease of unknown etiologies in 241 patients	X Xing et al., 2015	Yes	Yes	Yes	Yes	No	unclear	Yes	Yes	Include	0.75
3	Geographical distribution of chronic kidney disease of unknown origin in North Central Region of Sri Lanka	J Jayasekara et al., 2013	Yes	Yes	yes	yes	yes	yes	Yes	yes	Include	1
4	Clinicopathological corellates of CKDu etiology in srilanka	M Selvarajah et al., 2016	yes	yes	yes	yes	yes	yes	yes	yes	Include	1
5	histopathology of ckdu in salvadoran agricultural communities	L López et al., 2014	yes	yes	yes	yes	yes	yes	Yes	yes	Include	1
6	Chronic kidney disease of uncertain aetiology: prevalence and causative factors in a developing country	N Jayatilake et al., 2013	Yes	Yes	Yes	Yes	Yes	Yes	Yes	Yes	Include	1
7	Uncertain etiologies of proteinuric-chronic kidney disease in rural Sri Lanka	N Athuraliya et al.,2011	yes	Yes	Yes	Yes	Yes	Yes	Unclear	Yes	Include	0.875
8	Urinary arsenic levels and risk of renal injury in a cross-sectional study in open population	R Osorio et al., 2012	yes	yes	yes	Yes	Yes	Yes	Yes	Yes	Include	1
10	Chronic kidney disease of unknown etiology: Is time for prevention	S. senthilkumaran et al. 2016	No	No	No	No	No	NA	No	No	exclude	0.125
11	Nephrotoxic contaminants in drinking water and urine, and chronic kidney disease in rural Sri Lanka.	A Whitney et al.	yes	Unclear	Unclear	Yes	No	No	Unclear	Unclear	Exclude	0.25
12	Prevalence and risk factors for chronic kidney disease of unknown cause in Malawi: a cross-sectional analysis in a rural and urban population.	Sophie A. Hamilton et al.,2020	Yes	yes	yes	yes	yes	yes	Yes	Yes	Include	1
13	Impact of water quality on Chronic Kidney Disease of unknown etiology (CKDu) in Thunukkai Division in Mullaitivu District, Sri Lanka	Kalaivani Gobalarajah et al., 2020	Yes	Yes	yes	Yes	Yes	Yes	Unclear	Yes	Include	0.875

## Sheet: COHORT STUDIES
Sl.No	Title	Author Year	1. Were the two groups similar and recruited from the same population? □ Yes □ No □ Unclear □ Not Applicable	2. Were the exposures measured similarly to assign people to both exposed and unexposed groups? □ Yes □ No □ Unclear □ Not Applicable	3. Was the exposure measured in a valid and reliable way? □ Yes □ No □ Unclear □ Not Applicable	4. Were confounding factors identified? □ Yes □ No □ Unclear □ Not Applicable	5. Were strategies to deal with confounding factors stated? □ Yes □ No □ Unclear □ Not Applicable	6. Were the groups/participants free of the outcome at the start of the study (or at the moment of exposure)? □ Yes □ No □ Unclear □ Not Applicable	7. Were the outcomes measured in a valid and reliable way? □ Yes □ No □ Unclear □ Not Applicable	8. Was the follow up time reported and sufficient to be long enough for outcomes to occur? □ Yes □ No □ Unclear □ Not Applicable	9. Was follow up complete, and if not, were the reasons to loss to follow up described and explored? □ Yes □ No □ Unclear □ Not Applicable	10. Were strategies to address incomplete follow up utilized? □ Yes □ No □ Unclear □ Not Applicable	11. Was appropriate statistical analysis used? □ Yes □ No □ Unclear □ Not Applicable	Overall Appraisal □ Include □ Exclude □ Seek further info	High Quality > 70% Moderate Quality 40-70% Low Quality <40%
1	Retrospective analysis of renal histology in asymptomatic patients with probable chronic kidney disease of unknown aetiology in Sri Lanka	S Wijetunge, 2013	NA	NA	Yes	No	NA	Yes	Yes	Yes	Yes	NA	Yes	Include	0.909
2	decline in kidney function among appearantly healthy young adults at risk of Mesoamerican Nephropathy	Marvin Gonzalez-Quiroz, 2018	Yes	Yes	Yes	No	NA	Yes	Yes	Yes	Yes	NA	Yes	Include	0.909
4	Deleterious role of trace elements - Silica and lead in the development of chronic kidney disease.	Starlaine Mascarenhas et al.,2017	yes	yes	yes	yes	yes	NA	yes	Unclear	yes	Unclear	Unclear	Include	0.727
