# Supplementary material for: Factors Associated with Chronic Kidney Disease of Unknown Etiology (CKDu): A Systematic Review
Source: Healthcare (Basel). 2023 Feb 13;11(4):551. doi: 10.3390/healthcare11040551 (PMC9956943; doi:10.3390/healthcare11040551)
Supplement: Supplementary file 1 [file healthcare-11-00551-s001.zip › Table S3.xlsx]

## Sheet: Sheet1
Leibler JH, Ramirez-Rubio O, Velázquez JJ, Pilarte DL, Obeid W, Parikh CR, Gadupudi S, Scammell MK, Friedman DJ, Brooks DR. Biomarkers of kidney injury among children in a high-risk region for chronic kidney disease of uncertain etiology. Pediatric Nephrology. 2021 Feb;36(2):387-96.	Wrong case defination
Ruiz-Alejos A, Caplin B, Miranda JJ, Pearce N, Bernabé-Ortiz A. CKD and CKDu in northern Peru: a cross-sectional analysis under the DEGREE protocol. BMC nephrology. 2021 Dec;22(1):1-2.	Wrong case defination
Barbari A, Stephan A, Masri M, Karam A, Aoun S, El Nahas J, Khalil JB. Consanguinity-associated kidney diseases in Lebanon: an epidemiological study. Molecular immunology. 2003 Jul 1;39(17-18):1109-14.	Wrong case defination
Wanigasuriya KP, Peiris-John RJ, Wickremasinghe R. Chronic kidney disease of unknown aetiology in Sri Lanka: is cadmium a likely cause?. BMC nephrology. 2011 Dec;12(1):1-7.	Wrong case defination
Laws RL, Brooks DR, Amador JJ, Weiner DE, Kaufman JS, Ramírez-Rubio O, Riefkohl A, Scammell MK, Lopez-Pilarte D, Sanchez JM, Parikh CR. Changes in kidney function among Nicaraguan sugarcane workers. International journal of occupational and environmental health. 2015 Sep 1;21(3):241-50.	Wrong case defination
Butler-Dawson J, Dally M, Johnson RJ, Johnson EC, Krisher L, Sánchez-Lozada LG, Griffin BR, Brindley S, Newman LS. Association of copeptin, a surrogate marker of arginine vasopressin, with decreased kidney function in sugarcane workers in Guatemala. Annals of Nutrition and Metabolism. 2020;76(1):30-6.	Wrong case defination
Anand S, Montez-Rath ME, Adasooriya D, Ratnatunga N, Kambham N, Wazil A, Wijetunge S, Badurdeen Z, Ratnayake C, Karunasena N, Schensul SL. Prospective biopsy-based study of CKD of unknown etiology in Sri Lanka. Clinical Journal of the American Society of Nephrology. 2019 Feb 7;14(2):224-32.	Wrong case defination
Fischer RS, Vangala C, Mandayam S, Chavarria D, García-Trabanino R, Garcia F, Garcia LL, Murray KO. Clinical markers to predict progression from acute to chronic kidney disease in Mesoamerican nephropathy. Kidney international. 2018 Dec 1;94(6):1205-16.	Wrong case defination
Ghonemy TA, Farag SE, Soliman SA, El-Okely A, El-Hendy Y. Epidemiology and risk factors of chronic kidney disease in the El-Sharkia Governorate, Egypt. Saudi Journal of Kidney Diseases and Transplantation. 2016 Jan 1;27(1):111.	Wrong case defination
Orantes-Navarro CM, Herrera-Valdés R, Almaguer-López M, Brizuela-Díaz EG, Alvarado-Ascencio NP, Fuentes-de Morales EJ, Bayarre-Vea HD, Calero-Brizuela DJ, Vela-Parada XF, Zelaya-Quezada SM. Chronic kidney disease in children and adolescents in Salvadoran Farming Communities: NefroSalva Pediatric Study (2009-2011). MEDICC review. 2016;18:15-21.	Wrong case defination
Smpokou ET, González-Quiroz M, Martins C, Alvito P, Le Blond J, Glaser J, Aragón A, Wesseling C, Nitsch D, Pearce N, Norman J. Environmental exposures in young adults with declining kidney function in a population at risk of Mesoamerican nephropathy. Occupational and environmental medicine. 2019 Dec 1;76(12):920-6.	Wrong case defination
López-Gómez JM, Rivera F. Renal biopsy findings in acute renal failure in the cohort of patients in the Spanish Registry of Glomerulonephritis. Clinical Journal of the American Society of Nephrology. 2008 May 1;3(3):674-81.	wrong exposure and outcome
Youssef DM, Neemat-Allah MA. Hemodialysis in children: eleven years in a single center in Egypt. Iranian Journal of Kidney Diseases. 2013 Nov 1;7(6):468.	wrong exposure and outcome
Kupferman J, Ramírez-Rubio O, Amador JJ, López-Pilarte D, Wilker EH, Laws RL, Sennett C, Robles NV, Lau JL, Salinas AJ, Kaufman JS. Acute kidney injury in sugarcane workers at risk for Mesoamerican nephropathy. American Journal of Kidney Diseases. 2018 Oct 1;72(4):475-82.	wrong outcome
High WA, Ayers RA, Chandler J, Zito G, Cowper SE. Gadolinium is detectable within the tissue of patients with nephrogenic systemic fibrosis. Journal of the American Academy of Dermatology. 2007 Jan 1;56(1):21-6.	wrong outcome
Senthilkumaran S, Karthikeyan V, Sasikumar S, Thirumalaikolundusubramanian P. Chronic kidney disease of unknown etiology: Is time for prevention. Indian Journal of Nephrology. 2016 May 1;26(3).	wrong outcome
Smpokou ET, González-Quiroz M, Martins C, Alvito P, Le Blond J, Glaser J, Aragón A, Wesseling C, Nitsch D, Pearce N, Norman J. Environmental exposures in young adults with declining kidney function in a population at risk of Mesoamerican nephropathy. Occupational and environmental medicine. 2019 Dec 1;76(12):920-6.	wrong outcome
Cremer W, Bock KD. Symptoms and course of chronic hypokalemic nephropathy in man. Clinical nephrology. 1977 Mar 1;7(3):112-9.	Wrong outcome
Okada K, Okamoto Y, Kagami S, Funai M, Morimoto Y, Yasutomo K, Kuroda Y. Acute interstitial nephritis and uveitis with bone marrow granulomas and anti-neutrophil cytoplasmic antibodies. American journal of nephrology. 1995;15(4):337-42.	case report
Bhaskaran A, Kashyap P, Kelly B, Ghera P. Nephrogenic systemic fibrosis following acute kidney injury and exposure to gadolinium. Indian journal of medical sciences. 2010 Jan 1;64(1):33-.	case report
Faratro R, D'Gama C, Chan C. The use of alternative anti-coagulation strategies for a nocturnal home hemodialysis patient with heparin-induced thrombocytopenia. CANNT Journal= Journal ACITN. 2008 Oct 1;18(4):32-5.	case report
